# Supplementary material for: SARS-CoV-2 Breakthrough Infections after Third Doses Boost IgG Specific Salivary and Blood Antibodies
Source: Vaccines (Basel). 2023 Feb 24;11(3):534. doi: 10.3390/vaccines11030534 (PMC10054801; doi:10.3390/vaccines11030534)
Supplement: Supplementary file 1 [file vaccines-11-00534-s001.zip]

Archive with 1 entries (1 files):
- vaccines-2121046-supplementary-.xlsx
