# Supplementary material for: SARS-CoV-2 Breakthrough Infections after Third Doses Boost IgG Specific Salivary and Blood Antibodies
Source: Vaccines (Basel). 2023 Feb 24;11(3):534. doi: 10.3390/vaccines11030534 (PMC10054801; doi:10.3390/vaccines11030534)
Supplement: Supplementary file 1 [file vaccines-11-00534-s001.zip › vaccines-2121046-supplementary-.xlsx]

## Sheet: Dates-platforms
Table S1. Vaccine platforms and dose dates.
	ID	Date of infection	Vaccine platform	Type of booster dose	Date of 1st dose	Date of 2nd dose	Date of 3rd dose
GROUP 0	1	2020-07-20	Sputnik		2021-02-25
	2	2021-04-22	Sputnik		2021-05-19
	3	2020-07-13	Sinopharm		2021-03-04
	4	2020-09-01	Sputnik		2021-02-19
	5	2020-09-29	Sinopharm		2021-03-04
	6	2020-10-06	Sputnik		2021-03-30
	7	2020-09-10	Sinopharm		2021-03-04
	8	2020-09-09	Sputnik		2021-07-06
	9	2020-09-29	Sinopharm		2021-03-04
	10	2020-08-20	Sinopharm		2021-03-04
	11	2020-08-20	Sinopharm		2021-03-04
	12	2020-11-01	Sinopharm		2021-03-04
	13	2020-08-01	Astrazeneca		2021-06-19
	14	2020-06-05	Sputnik		2021-05-28
	15	Unknown	Sputnik		2021-05-22
	16	2020-12-01	Sputnik		2021-05-22
	17	2021-04-04	Sputnik		2021-05-22
	18	2021-03-30	Sputnik		2021-05-22
GROUP 1	19	10/04/2021	Sinopharm		2021-03-04
	20	2021-04-22	Sinopharm		2021-03-04
	21	2021-04-10	Sinopharm		2021-03-04
	22	2021-04-22	Sinopharm		2021-03-04
	23	2021-04-21	Astrazeneca		2021-03-02
	24	2021-06-22	Sputnik		2021-05-22
GROUP 2	25	2021-12-13	Sinopharm		2021-03-04	2021-04-28
	26	2022-01-20	Sputnik		2021-02-25	2021-03-18
	27	2022-01-15	Sinopharm		2021-03-04	2021-04-28
	28	2021-05-16	Sinopharm		2021-03-04	2021-04-28
	29	2021-08-02	Sinopharm		2021-03-04	2021-04-28
	30	2021-05-18	Sinopharm		2021-03-04	2021-04-28
	31	2021-05-16	Sinopharm		2021-03-04	2021-04-28
	32	2021-04-06	Sputnik		2021-02-25	2021-03-18
	33	2021-06-19	Sputnik		2021-01-13	2021-02-03
	34	2021-06-14	Sputnik		2021-02-21	2021-05-24
GROUP 3	35	2022-01-10	Sinopharm	Astrazeneca	2021-03-04	2021-04-28	2021-11-11
	36	2022-01-10	Sinopharm	Astrazeneca	2021-03-04	2021-04-28	2021-11-10
	37	2022-01-13	Sputnik	Astrazeneca	2021-04-01	2021-07-15	2021-12-02
	38	2022-01-06	Sinopharm	Astrazeneca	2021-03-04	2021-04-28	2021-11-10
	39	2022-01-17	Astrazeneca	Astrazeneca	2021-02-26	2021-05-30	2021-12-01
	40	2021-12-29	Sinopharm	Astrazeneca	2021-03-04	2021-04-28	2021-11-10
	41	2022-01-13	Sputnik	Astrazeneca	2021-01-15	2021-02-11	2021-11-21
	42	2022-01-15	Sputnik	Astrazeneca	2021-02-25	2021-03-18	2021-11-10
	43	2022-01-06	Sinopharm	Astrazeneca	2021-03-04	2021-04-28	2021-11-10
	44	2022-01-10	Astrazeneca	Astrazeneca	2021-03-09	2021-06-14	2021-12-12
	45	2022-01-03	Sinopharm	Astrazeneca	2021-03-06	2021-05-22	2021-11-15
	46	2021-12-19	Sinopharm	Astrazeneca	2021-03-05	2021-04-28	2021-11-10
	47	2022-01-17	Sinopharm	Astrazeneca	2021-03-04	2021-04-28	2021-11-10
	48	2022-01-21	Sinopharm	Astrazeneca	2021-03-04	2021-04-28	2021-11-05
	49	2022-01-21	Sinopharm	Astrazeneca	2021-03-04	2021-04-28	2021-11-05
	50	2022-01-06	Sinopharm	Astrazeneca	2021-03-04	2021-04-28	2021-11-10
	51	2022-01-11	Sinopharm	Astrazeneca	2021-03-04	2021-04-28	2021-11-05
	52	2022-01-24	Sinopharm	Astrazeneca	2021-03-04	2021-04-28	2021-11-10
	53	2022-01-31	Astrazeneca	Astrazeneca	2021-06-29	2021-09-04	2022-01-09
